# Supplementary material for: DNA methylation of microRNA‐coding genes in non‐small‐cell lung cancer patients
Source: J Pathol. 2018 Jun 20;245(4):387–98. doi: 10.1002/path.5079 (PMC6055722; doi:10.1002/path.5079)
Supplement: Supplementary file 13 — Table S2. Primer sequences for MS‐HRM and ChIP analyses [file PATH-245-387-s013.xlsx]

## Sheet: Tabelle1
Table S2. Primer sequences for MS-HRM and ChIP analyses
miRNA name	Forward primer (5´ - 3´)	Reverse primer (5´ - 3´)	Application
miR-10b	TTTGGTAGAAGAATGAGGGAAT	CCCACCCAAAATAAAATACCTA	MS-HRM
miR-129-2	GGAGATATTTTGGGTTGAAG	TTATATACAACAAACCCAAACC	MS-HRM
miR-137	TTTGATTGTATTAGATGATTTTTTTT	ACAAACCTTAAAAAAAAACCT	MS-HRM
miR-1179	TTGTTTTGTTTGGGTTAGGTGA	TCTTCCAAAATTTCCCCAAA	MS-HRM
miR-572	TTTYGAGAAGAAAGAGTGTGG	TCCCCRCTAATCTAAATCC	MS-HRM
miR-3150B	GTGGTTTTTGGTATTTTTAGAGGA	CCCTAAATTCTCRCCCTTA	MS-HRM
miR-1179	CTCCTGTTGCCTTGGTTACG	GGAGGGGATGACTGTAGTGG	ChIP
MS-HRM, methylation-sensitive high resolution melting; Y, random incorporation of C or T in
forward primers; R, random incorporation of G or A in reverse primers.
