# Supplementary material for: DNA methylation of microRNA‐coding genes in non‐small‐cell lung cancer patients
Source: J Pathol. 2018 Jun 20;245(4):387–98. doi: 10.1002/path.5079 (PMC6055722; doi:10.1002/path.5079)
Supplement: Supplementary file 14 — Table S3. Tumour‐specifically methylated miRNA‐encoding genes identified by MeDIP‐chip analyses [file PATH-245-387-s001.xlsx]

## Sheet: Tabelle1
Table S3. Tumour-specifically methylated miRNA-encoding
genes identified by MeDIP-chip analyses
miRNA Name	Cytoband	Ensembl ID	GeneCards ID
miR-10a	17q21.32	ENSG00000284038	GC17M048579
miR-10b	2q31.1	ENSG00000207744	GC02P176150
miR-1179	15q26.1	ENSG00000221630	GC15P088608
miR-124-1	8p23.1	ENSG00000284321	GC08M009904
miR-124-2	8q12.3	ENSG00000207816	GC08P064379
miR-1260b	11q21	ENSG00000266192	GC11P096341
miR-129-2	11p11.2	ENSG00000199077	GC11P043594
miR-137	1p21.3	ENSG00000277990	GC01M098046
miR-1469	15q26.2	ENSG00000283888	GC15P096333
miR-147b	15q21.1	ENSG00000284386	GC15P045433
miR-196A1	17q21.32	ENSG00000210741	GC17M048632
miR-196A2	12q13.13	ENSG00000207924	GC12P054012
miR-196b	7p15.2	ENSG00000283745	GC07M027165
miR-2277	5q15	ENSG00000251725	GC05M093620
miR-3150b	8q22.1	ENSG00000284147	GC08M095072
miR-3155	10p15.1	ENSG00000263628	GC10P006195
miR-3185	17q21.32	ENSG00000263602	GC17M048724
miR-424	Xq26.3	ENSG00000284231	GC0XM134566
miR-4281	5q35.2	ENSG00000266329	GC05M176631
miR-503	Xq26.3	ENSG00000208005	GC0XM134561
miR-615	12q13.13	ENSG00000207571	GC12P054033
miR-619	12q24.11	ENSG00000207622	GC12M108836
miR-629	15q23	ENSG00000207965	GC15M070079
miR-9-2	5q14.3	ENSG00000284447	GC05M088666
miR-9-3	15q26.1	ENSG00000284329	GC15P089368
miR-let-7a-3	22q13.31	ENSG00000283990	GC22P046112
miR-let-7b	22q13.31	ENSG00000284520	GC22P046117
Only miRNAs which are associated with a CpG island are shown
