# Supplementary material for: DNA methylation of microRNA‐coding genes in non‐small‐cell lung cancer patients
Source: J Pathol. 2018 Jun 20;245(4):387–98. doi: 10.1002/path.5079 (PMC6055722; doi:10.1002/path.5079)
Supplement: Supplementary file 15 — Table S4. MiRNA‐encoding genes (n = 15) with increased methylation in NL compared to TU identified by MeDIP‐chip analyses [file PATH-245-387-s017.xlsx]

## Sheet: Tabelle1
Table S4. MiRNA-encoding genes (n = 15) with increased
methylation in NL compared to TU identified by MeDIP-chip analyses
miRNA Name	Cytoband	Ensembl ID	GeneCards ID
miR-1204	8q24.21	ENSG00000283710	GC08P127795
miR-21	17q23.1	ENSG00000284190	GC17P059841
miR-299	14q32.31	ENSG00000207749	GC14P102680
miR-379	14q32.31	ENSG00000199088	GC14P102676
miR-411	14q32.31	ENSG00000199109	GC14P102677
miR-4278	5p15.31	ENSG00000283420	GC05M006827
miR-4687	11p15.4	ENSG00000284525	GC11P003859
miR-488	1q25.2	ENSG00000202609	GC01M177029
miR-5089	17q21.32	ENSG00000264999	GC17P046973
miR-5196	19q13.12	ENSG00000284034	GC19P036225
miR-523	19q13.42	ENSG00000283455	GC19P053698
miR-525	19q13.42	ENSG00000207711	GC19P053697
miR-548I1	3q21.2	ENSG00000221737	GC03M125790
miR-548I2	4p16.1	ENSG00000221275	GC04M009557
miR-921	1q24.1	ENSG00000215952	GC01M166123
NL, non-malignant lung tissue; TU, primary tumor tissue
