# Supplementary material for: DNA methylation of microRNA‐coding genes in non‐small‐cell lung cancer patients
Source: J Pathol. 2018 Jun 20;245(4):387–98. doi: 10.1002/path.5079 (PMC6055722; doi:10.1002/path.5079)
Supplement: Supplementary file 16 — Table S5. Methylation values of 6 miRNA‐encoding genes in TU and NL samples of 104 NSCLC patients determined by MS‐HRM analyses. [file PATH-245-387-s014.xlsx]

## Sheet: Tabelle1
Table S5. Methylation values of 6 miRNA-encoding genes in TU and NL samples of 104 NSCLC patients determined by MS-HRM analyses.
	miR-1179			miR-10b			miR-129-2			miR-137			miR-572			miR-3150b
Patient_ID	TU	NL	TU/NL_ratio	TU	NL	TU/NL_ratio	TU	NL	TU/NL_ratio	TU	NL	TU/NL_ratio	TU	NL	TU/NL_ratio	TU	NL	TU/NL_ratio
P1	57.7869	41.5855	1.38959	78.524	10.373	7.57004	62.5093	5.17081	12.0889	42.5855	1.10019	38.7073	68.4163	26.7553	2.55712	51.3953	9.54038	5.38713
P2	61.2923	18.469	3.31866	59.8778	17.656	3.39135	32.2408	4.67746	6.89279	35.5428	9.25646	3.83978	70.1756	35.3883	1.98302	42.196	14.7771	2.8555
P3	71.6631	43.2975	1.65513	71.9251	22.8165	3.15233	30.5803	4.63595	6.59635	33.9075	8.73728	3.88079	73.2917	38.4615	1.90558	55.1323	17.6705	3.12001
P5	60.5994	34.3191	1.76576	64.419	21.8782	2.94444	47.9042	6.68382	7.16719	36	2.7718	12.9879	66.3918	35.5928	1.86531	40.8335	9.07984	4.49717
P6	71.9542	41.4055	1.73779	60.4733	8.58303	7.04568	41.656	-1.24976	>1.5	53.0526	13.5169	3.92492	61.5851	29.3041	2.10158	46.5432	15.8034	2.94514
P7	65.8415	38.0581	1.73003	67.5565	17.5837	3.84198	50.3289	62.1238	0.810139	48.4996	9.60672	5.04851	59.8494	23.5044	2.5463	56.56	53.121	1.06474
P8	82.3508	37.7254	2.1829	60.3892	16.0599	3.76024	66.9444	-3.81412	>1.5	69.2191	6.61374	10.4659	59.0201	29.6347	1.99159	84.2573	14.3509	5.87123
P9	81.5598	60.2753	1.35312	84.4022	25.7275	3.28063	79.5363	5.31852	14.9546	50.2912	17.8697	2.81433	74.7337	34.766	2.14962	49.153	11.1163	4.42169
P10	70.2316	26.1289	2.68789	68.4649	4.55642	15.026	77.9913	-3.07424	>1.5	72.9599	3.02797	24.0953	75.2204	21.1137	3.56264	49.5656	5.44183	9.10826
P11	72.8074	39.7094	1.8335	95.6502	17.6846	5.40866	28.8526	-2.59354	>1.5	60.0429	0.242758	247.336	87.4133	35.5131	2.46144	84.6544	15.3925	5.49974
P12	29.9732	28.2048	1.0627	59.8492	5.92938	10.0937	40.1152	-2.42037	>1.5	30.1212	12.2621	2.45646	72.4443	36.8467	1.9661	40.9332	9.0211	4.53749
P13	54.9646	33.7137	1.63034	56.1336	35.7025	1.57226	24.964	4.00255	6.23702	34.2698	18.3301	1.86959	59.9884	36.2163	1.65639	48.6909	23.2066	2.09815
P14	54.5352	34.0368	1.60224	73.9681	11.4701	6.44876	74.5596	-2.64695	>1.5	73.9813	5.04687	14.6588	82.6378	12.5845	6.56664	95.5062	12.7328	7.5008
P15	28.3362	50.4967	0.56115	79.2623	37.0405	2.13988	12.952	10.0185	1.2928	46.0362	12.9106	3.56577	86.607	32.6113	2.65573	84.6332	20.6558	4.0973
P16	74.7205	37.8632	1.97344	41.834	11.7467	3.56135	41.8056	-1.48102	>1.5	65.2148	47.5039	1.37283	58.3792	19.2381	3.03456	45.958	7.04762	6.52106
P17	77.2739	48.1197	1.60587	98.336	19.8159	4.96248	2.74566	3.96846	0.691869	63.6004	16.1499	3.93812	84.0486	25.9092	3.24397	57.1931	14.4756	3.95101
P18	26.3026	46.1173	0.570341	79.9004	23.7547	3.36355	4.73281	5.57686	0.84865	37.6559	1.58035	23.8276	60.4958	30.0687	2.01192	58.6849	7.0485	8.32588
P19	49.4574	35.941	1.37607	54.3613	23.0575	2.35764	10.685	0.143732	74.3399	61.1334	8.76898	6.97156	69.852	37.771	1.84936	39.2084	12.7676	3.07092
P21	33.0276	33.0118	1.00048	42.0973	11.7645	3.57833	5.53551	-0.214982	>1.5	55.9189	4.61397	12.1195	76.3863	27.3993	2.78789	84.175	18.2479	4.61287
P22	73.5075	51.1355	1.4375	55.1834	18.0394	3.05904	44.5526	-4.38436	>1.5	24.2579	5.86844	4.13363	67.2309	36.3505	1.84952	59.5969	15.0753	3.95328
P23	-0.0393614	34.8484	-0.0011295	78.524	21.6484	3.62725	40.675	5.06338	8.03318	7.14141	9.94725	0.717928	72.6882	31.469	2.30984	78.3412	13.219	5.92642
P24	48.6441	31.6278	1.53802	64.6972	14.5369	4.45056	30.7792	-1.32888	>1.5	19.7269	11.2725	1.75	65.0586	33.3689	1.94968	44.9581	19.8416	2.26585
P25	19.6219	43.893	0.44704	50.2111	37.7435	1.33033	12.8815	-3.88185	>1.5	13.3888	21.576	0.620541	69.1449	48.9311	1.41311	58.087	36.2866	1.60078
P26	56.0247	28.0211	1.99938	62.5987	20.4535	3.06053	2.62726	-2.74616	1	28.241	3.65494	7.72679	73.7956	43.5274	1.69538	56.061	8.23146	6.81058
P27	58.0388	41.3721	1.40285	40.6483	20.6373	1.96965	6.38902	5.42341	1.17804	23.8292	20.531	1.16064	74.9576	60.3715	1.24161	45.7246	28.1085	1.62672
P28	61.2474	30.1535	2.03119	40.3108	9.11509	4.42243	0.776392	-2.81186	-0.276114	23.9715	10.2391	2.34117	67.2111	43.8495	1.53277	46.3409	16.3845	2.82834
P29	64.7843	44.5974	1.45265	39.7228	21.6326	1.83625	-5.37202	-5.16613	1.03985	12.5095	8.92805	1.40114	58.5851	45.7335	1.28101	79.4387	16.3093	4.87075
P30	49.1739	43.1691	1.1391	42.6361	19.1149	2.23052	-3.81742	-4.07512	0.936763	22.2813	4.31303	5.16604	62.2637	41.1599	1.51273	46.014	10.6533	4.31921
P31	57.7059	43.5886	1.32388	69.9331	32.5817	2.14639	60.2647	5.38373	11.1939	28.7507	9.74907	2.94907	49.9003	32.1893	1.55021	41.0362	17.634	2.32711
P32	63.4314	34.4459	1.84148	47.7797	17.0841	2.79674	48.5727	-3.17317	>1.5	42.1863	15.0679	2.79975	47.4568	19.3484	2.45274	38.4378	13.6567	2.81459
P33	61.9431	40.922	1.51369	40.6749	21.0445	1.9328	14.4624	-2.06598	>1.5	45.1088	17.2433	2.61602	45.1145	32.1015	1.40537	37.5782	23.7172	1.58443
P34	60.3131	36.0474	1.67316	37.6583	10.0597	3.74346	23.1649	-3.14436	>1.5	36.509	4.63788	7.87192	54.7306	39.3888	1.38949	43.2889	12.778	3.38777
P35	38.3208	46.9402	0.816375	47.8185	20.6373	2.3171	30.688	6.01865	5.09881	31.4568	18.4633	1.70375	53.0937	40.3203	1.3168	40.8945	20.3081	2.0137
P36	67.5231	33.647	2.00681	61.5834	27.952	2.20319	3.73677	2.74566	1.36098	67.4368	5.44718	12.3801	40.2297	28.3437	1.41935	37.804	9.31014	4.06051
P37	68.74	46.704	1.47182	51.5406	13.7378	3.75173	8.17456	-1.89748	>1.5	36.7042	11.5195	3.18627	55.3466	34.2994	1.61363	43.203	18.0294	2.39625
P38	53.6546	36.6317	1.4647	39.2747	15.7239	2.49777	-2.7703	42.1036	-0.0657971	32.2677	11.771	2.74128	53.5719	37.0568	1.44567	37.3522	10.9158	3.42185
P39	80.6253	55.5883	1.4504	57.1969	18.5802	3.07837	24.5087	-2.798	>1.5	13.017	9.74907	1.3352	57.3706	23.1671	2.47639	54.7643	13.7807	3.97399
P40	58.9553	44.2224	1.33315	31.1257	16.844	1.84788	36.6866	0.623996	58.7931	24.3626	16.4364	1.48223	48.5595	52.0046	0.933755	60.7518	17.7883	3.41527
P41	55.8762	38.949	1.4346	43.5117	19.8731	2.18947	29.2321	-1.77934	>1.5	28.2581	10.9134	2.5893	49.2978	31.9986	1.54062	42.1885	13.6256	3.09626
P42	54.0129	35.5699	1.5185	29.4482	18.0479	1.63167	12.8989	-1.89748	>1.5	18.6485	10.6515	1.75078	23.8839	29.6266	0.806166	38.5141	8.97406	4.29171
P43	51.6444	29.8064	1.73266	71.561	21.6799	3.3008	5.14563	4.29907	1.19692	5.63621	3.27651	1.72019	56.5901	31.3504	1.80508	42.6261	11.8381	3.60074
P44	56.6975	38.0823	1.48882	37.4248	12.8879	2.90388	-1.04167	-5.91907	0.175986	22.4483	7.04942	3.18442	47.4654	31.7025	1.49721	38.3886	10.1363	3.78725
P45	71.7704	45.0869	1.59182	66.269	28.0253	2.36461	49.8465	5.4528	9.14145	45.8129	8.43544	5.43101	58.9081	33.1915	1.77479	17.1071	12.1732	1.40531
P46	60.304	46.6351	1.2931	80.0849	22.5762	3.54732	29.1007	4.9869	5.83542	47.4753	18.3788	2.58316	60.916	39.3676	1.54736	21.8436	3.89357	5.61018
P47	37.4093	43.3214	0.863529	87.7255	38.7669	2.26289	60.5513	12.0249	5.03549	64.8294	22.6857	2.85772	64.0018	29.1997	2.19187	4.43072	9.52152	0.465337
P48	52.8287	35.2225	1.49986	55.8396	11.7044	4.77084	57.2662	-1.49444	>1.5	54.9026	8.51021	6.45138	69.2032	47.8528	1.44617	20.0516	7.36654	2.72198
P49	69.8998	40.7228	1.71648	44.1014	18.1501	2.42981	51.3362	2.74566	18.6972	33.8593	10.5009	3.22442	65.0996	30.4458	2.13821	22.7425	6.59943	3.44613
P50	62.2275	43.685	1.42446	63.0554	12.3146	5.12037	12.1748	-1.9526	>1.5	40.8676	11.9394	3.42292	60.6198	43.2749	1.40081	31.0929	27.9273	1.11335
P51	57.4868	30.922	1.85909	40.8187	7.48534	5.45315	-2.87621	-2.71952	1.05762	36.2379	5.64029	6.42483	65.314	34.578	1.88889	31.7437	9.97912	3.18102
P52	53.617	46.0037	1.16549	42.6361	19.8319	2.14988	-2.63201	-4.50032	0.584848	41.2054	5.31756	7.74893	71.0154	25.1941	2.81873	29.8957	12.2229	2.44588
P53	56.2918	42.928	1.31131	74.4271	37.3413	1.99316	75.1721	14.8123	5.07499	25.8944	9.33571	2.77369	58.8363	33.142	1.77528	31.1936	10.8646	2.87112
P54	47.2101	46.0403	1.02541	8.86306	14.1837	0.624877	30.4286	7.39444	4.11507	5.86844	8.89825	0.659505	60.4655	36.6092	1.65165	4.75234	15.7243	0.30223
P55	60.7617	44.9667	1.35126	37.6965	12.1828	3.09425	6.67725	2.08243	3.20647	26.4193	45.8474	0.576244	58.0982	41.1165	1.41301	36.4729	20.419	1.78622
P56	35.5794	41.6458	0.854332	41.2519	19.4483	2.1211	4.29907	4.29907	1	9.70308	5.44992	1.78041	58.5147	34.578	1.69225	19.1896	8.22989	2.3317
P57	27.9127	45.2124	0.617368	24.4512	19.2747	1.26857	2.53806	-3.70692	<1.5	15.5893	6.3169	2.46788	73.7272	45.0979	1.63483	27.1978	4.16744	6.52628
P58	57.3209	50.8276	1.12775	39.8983	33.3316	1.19701	11.4022	6.82553	1.67053	20.7408	28.2285	0.734746	65.6406	60.7022	1.08136	18.1431	28.4091	0.638636
P59	54.6438	40.8694	1.33703	42.3713	16.0816	2.63477	-3.19894	-3.68857	0.867258	18.6358	7.53727	2.47248	59.7588	29.3394	2.03681	27.979	13.5359	2.06702
P60	57.889	38.6617	1.49732	50.4952	24.8431	2.03256	38.2599	5.74291	6.6621	31.3635	3.65494	8.58112	50.424	23.315	2.16273	36.5323	17.7276	2.06076
P61	62.604	65.7188	0.952604	57.9327	45.9982	1.25945	39.8022	9.53498	4.17433	38.7071	29.4618	1.3138	46.1503	31.5126	1.4645	30.8428	9.97912	3.09074
P62	58.5293	40.922	1.43026	40.4509	29.1655	1.38694	25.158	0.870228	28.9096	40.6992	22.349	1.82107	40.9729	21.6564	1.89196	7.06414	15.611	0.45251
P63	66.2537	33.7137	1.96519	47.1713	10.7511	4.38757	25.4958	-3.67569	>1.5	29.5723	6.54893	4.51559	48.1426	52.4496	0.917883	33.8649	11.589	2.92215
P64	53.0822	37.1643	1.42831	53.5571	17.8072	3.00761	1.56608	-1.45414	<1.5	58.1261	5.53122	10.5087	55.3912	35.3255	1.56802	24.378	18.2509	1.33571
P65	56.4431	35.9111	1.57174	37.6667	18.4057	2.04647	5.67474	5.05304	1.12303	29.1691	15.7073	1.85704	44.3101	45.034	0.983924	18.935	17.2748	1.0961
P66	55.8762	50.2864	1.11116	28.6403	16.8211	1.70265	10.5426	-2.57707	>1.5	53.019	14.6264	3.62488	45.7461	36.5226	1.25254	18.6878	16.4999	1.1326
P67	38.4155	30.7267	1.25023	42.9125	17.3883	2.4679	-1.09393	-3.07509	0.35574	35.8925	2.53404	14.1642	52.3252	24.7364	2.11531	20.1948	6.76174	2.98663
P68	54.0645	45.1553	1.1973	48.7688	22.8165	2.13744	27.8683	4.8435	5.75374	18.0496	2.76472	6.52854	36.3706	22.6182	1.60803	30.3144	9.83444	3.08247
P69	64.1637	40.3956	1.58838	38.5985	16.1438	2.39092	13.7771	-3.07424	>1.5	28.3204	66.0947	0.428482	57.1721	41.8175	1.36718	21.2853	14.7694	1.44118
P70	58.5917	30.6119	1.91402	26.6172	13.5116	1.96995	15.1525	-3.07424	>1.5	14.8121	10.1458	1.45992	54.5076	35.237	1.54689	30.922	14.7131	2.10166
P71	66.0055	33.1886	1.9888	27.6533	17.2921	1.59919	24.0665	-2.40607	>1.5	16.2891	1.61236	10.1026	53.4176	25.9919	2.05516	32.0011	20.7041	1.54564
P72	55.9641	31.6278	1.76946	47.2113	20.0017	2.36037	18.3761	5.12024	3.58891	24.9813	9.05608	2.75851	48.0664	22.1	2.17495	29.8616	10.2268	2.91993
P73	42.7058	40.7836	1.04713	40.7936	34.845	1.17072	14.4602	8.13671	1.77716	16.2703	11.1504	1.45917	48.2037	29.9432	1.60984	31.1927	11.266	2.76876
P74	65.4533	71.4895	0.915565	49.0878	58.4704	0.839532	8.13671	31.3275	0.25973	8.35452	25.4181	0.328684	46.2251	57.8474	0.799088	7.98727	35.5696	0.224553
P75	59.0446	40.5761	1.45516	54.6525	35.3535	1.54588	1.38624	6.03676	0.229634	14.9248	12.1426	1.22913	41.1957	33.9836	1.21222	15.7875	15.2364	1.03617
P76	47.0745	40.0884	1.17427	48.7148	23.3261	2.08842	4.29907	4.85463	0.885562	19.9733	12.8988	1.54846	34.0946	52.1276	0.65406	19.5559	14.3251	1.36515
P77	56.3892	38.8425	1.45174	57.5942	19.3684	2.97362	4.25769	4.87539	0.873303	3.89624	7.7637	0.501854	38.8846	28.996	1.34103	16.8844	17.0496	0.990311
P78	26.0682	28.7087	0.908026	52.6958	21.8087	2.41627	4.44568	5.0231	0.885048	6.20868	9.90279	0.626963	57.6251	30.6869	1.87784	32.8839	9.85346	3.3373
P79	60.127	39.9401	1.50543	22.0779	20.7102	1.06604	4.47046	3.74965	1.19224	25.4368	13.2421	1.9209	47.6804	43.6985	1.09112	12.4322	18.5753	0.669289
P80	62.4766	33.7066	1.85354	19.2747	8.44285	2.28296	-1.49444	-2.26368	0.660185	18.2895	6.17202	2.96329	45.7461	31.5125	1.45168	15.6145	12.2299	1.27675
P81	60.0209	50.5484	1.1874	31.6573	17.7478	1.78373	10.8761	-0.76143	>1.5	15.4046	15.8956	0.96911	34.74	29.5679	1.17493	29.0982	12.6103	2.30749
P83	64.4688	48.42	1.33145	37.0029	20.829	1.77651	5.31852	4.55311	1.16811	17.4734	17.7295	0.985556	50.2223	64.418	0.779632	9.38638	22.8532	0.410725
P84	59.5362	34.1694	1.74239	36.6282	17.1699	2.13328	7.01881	-3.54684	7	24.1797	9.18736	2.63185	57.1126	36.3505	1.57117	10.8945	7.43962	1.46438
P85	61.8441	43.7827	1.41253	32.6682	22.1785	1.47297	11.7482	5.83977	2.01175	8.90648	-1.92777	>1.5	38.7566	27.9326	1.3875	9.80159	12.0521	0.813272
P87	54.239	44.628	1.21536	33.2875	24.374	1.3657	6.93289	4.99571	1.38777	13.9175	12.9214	1.07709	37.657	29.5679	1.27358	7.64381	12.435	0.6147
P88	46.2083	46.1937	1.00032	46.3188	32.7634	1.41374	7.34618	4.91567	1.49444	1.50994	9.08524	0.166197	24.4174	39.9335	0.611452	23.1898	24.3999	0.950403
P89	50.137	46.9691	1.06745	25.1621	23.2856	1.08059	5.72907	4.82967	1.18623	21.3189	5.38377	3.95984	35.7603	35.5928	1.00471	4.76133	5.7122	0.833537
P90	39.738	36.3395	1.09352	26.3077	15.5522	1.69157	5.47632	4.29907	1.27384	10.7035	8.17743	1.30891	29.1219	32.6713	0.891359	9.19688	9.34012	0.984664
P91	44.7529	43.0064	1.04061	15.0742	22.1482	0.680606	0.271937	-0.853419	-0.318645	10.1156	9.94725	1.01692	27.4645	25.7925	1.06483	19.9919	15.2572	1.31033
P92	44.2494	32.4741	1.3626	26.3077	22.2835	1.18059	4.29907	5.41019	0.794626	0.684059	0.652049	1.04909	14.6884	23.8162	0.616742	14.5236	15.5854	0.931872
P93	62.6006	34.6889	1.80463	54.8449	13.0006	4.21864	-3.80454	-4.51321	0.842978	38.4431	4.66541	8.24003	58.6457	26.8232	2.18638	42.7502	4.12964	10.352
P94	40.6778	27.4337	1.48277	81.068	13.6558	5.93655	57.6186	-6.16986	>1.5	47.3092	5.98412	7.90579	52.8629	21.9649	2.4067	48.8609	9.14972	5.34015
P95	23.9567	35.5171	0.674513	72.8759	26.5704	2.74275	-3.07424	1.9064	-1.61259	-0.0960529	28.0591	-0.00342323	69.6185	42.8832	1.62344	43.5857	24.1773	1.80275
P96	56.2418	32.7618	1.71669	81.5726	42.7955	1.9061	54.9331	-1.86192	>1.5	74.3063	42.4501	1.75044	78.7289	58.1376	1.35418	78.7385	27.2657	2.88782
P97	52.0034	25.0414	2.0767	45.4113	25.6144	1.77288	16.6724	-6.66944	>1.5	43.9483	42.6236	1.03108	50.2929	32.3855	1.55295	12.4121	3.05766	4.05935
P98	53.617	45.5636	1.17675	52.0993	21.7882	2.39118	1.33195	3.15452	0.422235	47.5471	31.0778	1.52994	30.8122	17.8059	1.73045	23.164	20.315	1.14024
P99	64.1788	20.2005	3.17709	35.4054	27.2154	1.30093	28.2014	-1.3349	>1.5	21.9959	80.5198	0.273174	57.7235	59.5402	0.969488	37.3493	27.0819	1.37912
P100	66.6493	46.1173	1.44521	43.5372	27.2154	1.59973	40.725	1.80795	22.5255	67.6867	68.645	0.98604	61.25	42.8737	1.42861	47.2671	20.7823	2.27439
P101	43.2333	37.6445	1.14846	23.4556	19.2877	1.21609	-3.42549	-3.93474	0.870577	6.68286	6.33591	1.05476	56.8132	45.7661	1.24138	22.9369	12.9094	1.77677
P102	64.3489	47.582	1.35238	54.3537	21.9498	2.47627	28.3108	-2.1476	>1.5	18.2191	3.37785	5.39369	45.9244	24.7832	1.85304	39.9107	16.8075	2.37458
P103	66.2159	31.3235	2.11394	30.6152	17.7786	1.72203	11.2581	-1.30103	>1.5	29.3466	5.95172	4.93078	58.0923	34.6666	1.67574	40.5377	14.5554	2.78507
P104	65.1998	35.3432	1.84476	43.1526	11.9138	3.62206	-2.08537	-4.01514	0.519375	41.017	9.91901	4.13519	72.8286	44.1632	1.64908	40.8203	11.1489	3.66139
P105	65.0653	33.6248	1.93504	49.4829	21.6776	2.28267	17.4814	-3.4051	>1.5	26.1819	9.52812	2.74785	60.0189	33.2744	1.80376	58.8233	13.7282	4.28485
P106	63.1974	40.2297	1.57091	23.763	18.1077	1.31231	9.50376	-1.89975	>1.5	18.444	45.2138	0.40793	52.9018	41.5236	1.27402	13.4564	12.8535	1.04691
P107	56.5925	41.0814	1.37757	31.7039	16.4314	1.92947	5.63366	-1.87553	<1.5	10.2562	3.37785	3.03632	44.7984	35.672	1.25584	15.305	14.8587	1.03004
P108	74.7154	33.5947	2.22403	72.7166	63.9932	1.13632	59.765	-6.66944	>1.5	40.4499	3.37785	11.9751	70.9078	26.0681	2.7201	67.5459	2.68925	25.117
