# Supplementary material for: DNA methylation of microRNA‐coding genes in non‐small‐cell lung cancer patients
Source: J Pathol. 2018 Jun 20;245(4):387–98. doi: 10.1002/path.5079 (PMC6055722; doi:10.1002/path.5079)
Supplement: Supplementary file 17 — Table S6. Comparison of MS‐HRM data from 6 miRNA‐encoding genes with certain clinico‐pathological characteristics from 104 NSCLC patients. P‐values are shown. [file PATH-245-387-s010.xlsx]

## Sheet: Tabelle1
Table S6. Comparison of MS-HRM data from 6 miRNA-encoding genes with
certain clinico-pathological characteristics from 104 NSCLC patients. P-values are shown.
	miR-10b	miR-129-2	miR-137	miR-572	miR-1179	miR-3150b
T1 vs. T2	0.845	0.178	0.467	0.241	0.546	0.865
T1 vs. T3	0.377	0.032	0.486	0.05	0.722	0.427
T1 vs. T4	0.783	0.239	0.384	0.193	0.429	0.656
T2 vs. T3	0.142	0.204	0.91	0.392	0.742	0.609
T2 vs. T4	0.926	0.781	0.895	0.9053	0.791	0.708
T1/2 vs. T3/4	0.559	0.052	0.457	0.074	0.501	0.242
N0 vs. N1	0.501	0.902	0.949	0.155	0.553	0.212
N0 vs. N2	0.025	0.107	0.868	0.776	0.417	0.125
N0 vs N1/2	0.11	0.328	0.932	0.393	0.329	0.054
I vs. II	0.946	0.819	0.564	0.164	0.0175	0.405
I vs. III	0.055	0.038	0.682	0.214	0.288	0.043
II vs. III	0.066	0.048	0.465	0.749	0.696	0.376
I/II vs. III/IV	0.024	0.035	0.56	0.646	0.753	0.08
ADC vs. SCC	0.055	0.701	0.246	0.946	0.275	0.931
Male vs. Female	0.122	0.977	0.721	0.799	0.04	0.3616
<60 vs. ≥60	0.47	0.322	0.284	0.609	0.754	0.586
T, tumor stage; N, lymph node stage; ADC, adenocarcinoma; SCC, squamous cell carcinoma
