# Supplementary material for: DNA methylation of microRNA‐coding genes in non‐small‐cell lung cancer patients
Source: J Pathol. 2018 Jun 20;245(4):387–98. doi: 10.1002/path.5079 (PMC6055722; doi:10.1002/path.5079)
Supplement: Supplementary file 18 — Table S7. Predicted targets of miR‐10b, miR‐129‐2, miR‐137, miR‐572, miR‐1179 and miR‐3150 identified by miRDB, miRanda, miRMap, RNAhybrid and Targetscan. Target scores from miRDB are shown. [file PATH-245-387-s006.xlsx]

## Sheet: miRNA_targets
Table S7. Predicted targets of miR-10b, miR-129-2, miR-137, miR-572, miR-1179 and miR-3150 identified by miRDB, miRanda, miRMap,
RNAhybrid and Targetscan. Target scores from miRDB are shown.
Target Score	miRNA Name	Gene Symbol	Gene Description
98	hsa-miR-10b	KCNA6	Potassium voltage-gated channel, shaker-related subfamily, member 6
98	hsa-miR-10b	BDNF	Brain-derived neurotrophic factor
97	hsa-miR-10b	TFAP2C	Transcription factor AP-2 gamma (activating enhancer binding protein 2 gamma)
97	hsa-miR-10b	CSMD1	CUB and Sushi multiple domains 1
97	hsa-miR-10b	RORA	RAR-related orphan receptor A
97	hsa-miR-10b	ZNF367	Zinc finger protein 367
96	hsa-miR-10b	DAZAP1	DAZ associated protein 1
95	hsa-miR-10b	TRIM2	Tripartite motif containing 2
95	hsa-miR-10b	KLHL29	Kelch-like family member 29
95	hsa-miR-10b	SON	SON DNA binding protein
95	hsa-miR-10b	NR6A1	Nuclear receptor subfamily 6, group A, member 1
95	hsa-miR-10b	PATL1	Protein associated with topoisomerase II homolog 1 (yeast)
94	hsa-miR-10b	GALNT1	Polypeptide N-acetylgalactosaminyltransferase 1
94	hsa-miR-10b	RBMS3	RNA binding motif, single stranded interacting protein 3
94	hsa-miR-10b	RPRD1A	Regulation of nuclear pre-mRNA domain containing 1A
94	hsa-miR-10b	ARHGEF12	Rho guanine nucleotide exchange factor (GEF) 12
93	hsa-miR-10b	LCA5	Leber congenital amaurosis 5
93	hsa-miR-10b	BBX	Bobby sox homolog (Drosophila)
93	hsa-miR-10b	KLF11	Kruppel-like factor 11
93	hsa-miR-10b	CLCC1	Chloride channel CLIC-like 1
91	hsa-miR-10b	EBF2	Early B-cell factor 2
90	hsa-miR-10b	CADM2	Cell adhesion molecule 2
90	hsa-miR-10b	RB1CC1	RB1-inducible coiled-coil 1
90	hsa-miR-10b	SH3D19	SH3 domain containing 19
89	hsa-miR-10b	DENND6A	DENN/MADD domain containing 6A
89	hsa-miR-10b	ARSK	Arylsulfatase family, member K
89	hsa-miR-10b	XRN1	5'-3' exoribonuclease 1
89	hsa-miR-10b	CADM1	Cell adhesion molecule 1
88	hsa-miR-10b	TIAM1	T-cell lymphoma invasion and metastasis 1
88	hsa-miR-10b	PLA1A	Phospholipase A1 member A
88	hsa-miR-10b	CCDC88A	Coiled-coil domain containing 88A
88	hsa-miR-10b	NCOR2	Nuclear receptor corepressor 2
88	hsa-miR-10b	CEP350	Centrosomal protein 350kDa
88	hsa-miR-10b	SIX4	SIX homeobox 4
87	hsa-miR-10b	EIF5A2	Eukaryotic translation initiation factor 5A2
86	hsa-miR-10b	USP12	Ubiquitin specific peptidase 12
86	hsa-miR-10b	SPAG9	Sperm associated antigen 9
86	hsa-miR-10b	ELOVL2	ELOVL fatty acid elongase 2
85	hsa-miR-10b	KIAA1549	KIAA1549
85	hsa-miR-10b	FAM196A	Family with sequence similarity 196, member A
85	hsa-miR-10b	LIX1L	Lix1 homolog (mouse)-like
85	hsa-miR-10b	ACKR2	Atypical chemokine receptor 2
84	hsa-miR-10b	MAPRE1	Microtubule-associated protein, RP/EB family, member 1
84	hsa-miR-10b	UBE2I	Ubiquitin-conjugating enzyme E2I
84	hsa-miR-10b	EPHA5	EPH receptor A5
84	hsa-miR-10b	HAS3	Hyaluronan synthase 3
84	hsa-miR-10b	MYBL1	V-myb avian myeloblastosis viral oncogene homolog-like 1
83	hsa-miR-10b	TRMT10A	TRNA methyltransferase 10 homolog A (S. cerevisiae)
82	hsa-miR-10b	CRLF3	Cytokine receptor-like factor 3
81	hsa-miR-10b	FNBP1L	Formin binding protein 1-like
81	hsa-miR-10b	ARHGAP12	Rho GTPase activating protein 12
81	hsa-miR-10b	HERC6	HECT and RLD domain containing E3 ubiquitin protein ligase family member 6
80	hsa-miR-10b	SLC38A2	Solute carrier family 38, member 2
100	hsa-miR-129-2	TMEM136	Transmembrane protein 136
99	hsa-miR-129-2	DGKI	Diacylglycerol kinase, iota
98	hsa-miR-129-2	LHFPL2	Lipoma HMGIC fusion partner-like 2
98	hsa-miR-129-2	GABRA1	Gamma-aminobutyric acid (GABA) A receptor, alpha 1
98	hsa-miR-129-2	MEMO1	Mediator of cell motility 1
98	hsa-miR-129-2	TMEM100	Transmembrane protein 100
97	hsa-miR-129-2	CCP110	Centriolar coiled coil protein 110kDa
97	hsa-miR-129-2	RIC3	RIC3 acetylcholine receptor chaperone
96	hsa-miR-129-2	NPTN	Neuroplastin
96	hsa-miR-129-2	ELOVL2	ELOVL fatty acid elongase 2
96	hsa-miR-129-2	FAM206A	Family with sequence similarity 206, member A
96	hsa-miR-129-2	SCN3B	Sodium channel, voltage-gated, type III, beta subunit
96	hsa-miR-129-2	PHTF2	Putative homeodomain transcription factor 2
95	hsa-miR-129-2	RAB31	RAB31, member RAS oncogene family
95	hsa-miR-129-2	PASK	PAS domain containing serine/threonine kinase
95	hsa-miR-129-2	PPP6C	Protein phosphatase 6, catalytic subunit
95	hsa-miR-129-2	TRIB1	Tribbles pseudokinase 1
95	hsa-miR-129-2	EGLN3	Egl-9 family hypoxia-inducible factor 3
95	hsa-miR-129-2	STARD4	StAR-related lipid transfer (START) domain containing 4
94	hsa-miR-129-2	TMTC1	Transmembrane and tetratricopeptide repeat containing 1
94	hsa-miR-129-2	RHOU	Ras homolog family member U
94	hsa-miR-129-2	USP25	Ubiquitin specific peptidase 25
94	hsa-miR-129-2	DYRK3	Dual-specificity tyrosine-(Y)-phosphorylation regulated kinase 3
94	hsa-miR-129-2	TIAM1	T-cell lymphoma invasion and metastasis 1
94	hsa-miR-129-2	KIAA1024	KIAA1024
93	hsa-miR-129-2	NFATC2IP	Nuclear factor of activated T-cells, cytoplasmic, calcineurin-dependent 2 interacting protein
93	hsa-miR-129-2	HECTD1	HECT domain containing E3 ubiquitin protein ligase 1
92	hsa-miR-129-2	FRMD3	FERM domain containing 3
92	hsa-miR-129-2	VTI1A	Vesicle transport through interaction with t-SNAREs 1A
92	hsa-miR-129-2	E2F5	E2F transcription factor 5, p130-binding
92	hsa-miR-129-2	BZW1	Basic leucine zipper and W2 domains 1
91	hsa-miR-129-2	RCHY1	Ring finger and CHY zinc finger domain containing 1, E3 ubiquitin protein ligase
91	hsa-miR-129-2	BIRC6	Baculoviral IAP repeat containing 6
91	hsa-miR-129-2	BEAN1	Brain expressed, associated with NEDD4, 1
91	hsa-miR-129-2	DOK4	Docking protein 4
91	hsa-miR-129-2	HOMER2	Homer homolog 2 (Drosophila)
91	hsa-miR-129-2	NMNAT2	Nicotinamide nucleotide adenylyltransferase 2
90	hsa-miR-129-2	USP13	Ubiquitin specific peptidase 13 (isopeptidase T-3)
90	hsa-miR-129-2	AZIN1	Antizyme inhibitor 1
90	hsa-miR-129-2	2001-03-01	Membrane-associated ring finger (C3HC4) 1, E3 ubiquitin protein ligase
90	hsa-miR-129-2	NR3C1	Nuclear receptor subfamily 3, group C, member 1 (glucocorticoid receptor)
90	hsa-miR-129-2	RHOBTB1	Rho-related BTB domain containing 1
90	hsa-miR-129-2	TMEM2	Transmembrane protein 2
89	hsa-miR-129-2	CSRP1	Cysteine and glycine-rich protein 1
89	hsa-miR-129-2	FAM220A	Family with sequence similarity 220, member A
89	hsa-miR-129-2	CAMSAP2	Calmodulin regulated spectrin-associated protein family, member 2
89	hsa-miR-129-2	SACS	Sacsin molecular chaperone
88	hsa-miR-129-2	SIM1	Single-minded family bHLH transcription factor 1
88	hsa-miR-129-2	RAB8B	RAB8B, member RAS oncogene family
88	hsa-miR-129-2	WDFY4	WDFY family member 4
88	hsa-miR-129-2	GMFB	Glia maturation factor, beta
88	hsa-miR-129-2	H3F3B	H3 histone, family 3B (H3.3B)
87	hsa-miR-129-2	HSPH1	Heat shock 105kDa/110kDa protein 1
87	hsa-miR-129-2	PRKCE	Protein kinase C, epsilon
87	hsa-miR-129-2	NR6A1	Nuclear receptor subfamily 6, group A, member 1
87	hsa-miR-129-2	FMNL2	Formin-like 2
87	hsa-miR-129-2	MPZL1	Myelin protein zero-like 1
87	hsa-miR-129-2	TPK1	Thiamin pyrophosphokinase 1
86	hsa-miR-129-2	RFX7	Regulatory factor X, 7
86	hsa-miR-129-2	FAM120AOS	Family with sequence similarity 120A opposite strand
86	hsa-miR-129-2	RTN3	Reticulon 3
86	hsa-miR-129-2	ARHGAP31	Rho GTPase activating protein 31
85	hsa-miR-129-2	KPNA4	Karyopherin alpha 4 (importin alpha 3)
84	hsa-miR-129-2	DCP2	Decapping mRNA 2
84	hsa-miR-129-2	FRYL	FRY-like
84	hsa-miR-129-2	MCU	Mitochondrial calcium uniporter
83	hsa-miR-129-2	TP53INP2	Tumor protein p53 inducible nuclear protein 2
83	hsa-miR-129-2	ITPR2	Inositol 1,4,5-trisphosphate receptor, type 2
83	hsa-miR-129-2	DLGAP4	Discs, large (Drosophila) homolog-associated protein 4
83	hsa-miR-129-2	GFOD1	Glucose-fructose oxidoreductase domain containing 1
82	hsa-miR-129-2	MTMR10	Myotubularin related protein 10
82	hsa-miR-129-2	KDM3B	Lysine (K)-specific demethylase 3B
82	hsa-miR-129-2	AIF1L	Allograft inflammatory factor 1-like
82	hsa-miR-129-2	GOLPH3L	Golgi phosphoprotein 3-like
82	hsa-miR-129-2	RB1	Retinoblastoma 1
82	hsa-miR-129-2	RNF34	Ring finger protein 34, E3 ubiquitin protein ligase
81	hsa-miR-129-2	KIDINS220	Kinase D-interacting substrate, 220kDa
81	hsa-miR-129-2	NFAT5	Nuclear factor of activated T-cells 5, tonicity-responsive
81	hsa-miR-129-2	TBC1D22B	TBC1 domain family, member 22B
80	hsa-miR-129-2	BDKRB2	Bradykinin receptor B2
80	hsa-miR-129-2	PREP	Prolyl endopeptidase
80	hsa-miR-129-2	DEDD2	Death effector domain containing 2
80	hsa-miR-129-2	SYT4	Synaptotagmin IV
80	hsa-miR-129-2	DOLPP1	Dolichyldiphosphatase 1
80	hsa-miR-129-2	MYEF2	Myelin expression factor 2
100	hsa-miR-137	CSNK1G3	Casein kinase 1, gamma 3
100	hsa-miR-137	PLCB1	Phospholipase C, beta 1 (phosphoinositide-specific)
100	hsa-miR-137	SS18	Synovial sarcoma translocation, chromosome 18
99	hsa-miR-137	MBNL2	Muscleblind-like splicing regulator 2
99	hsa-miR-137	FGL2	Fibrinogen-like 2
99	hsa-miR-137	MXD1	MAX dimerization protein 1
99	hsa-miR-137	NXT2	Nuclear transport factor 2-like export factor 2
99	hsa-miR-137	DMRT3	Doublesex and mab-3 related transcription factor 3
99	hsa-miR-137	SHROOM2	Shroom family member 2
99	hsa-miR-137	RAVER2	Ribonucleoprotein, PTB-binding 2
99	hsa-miR-137	APPL2	Adaptor protein, phosphotyrosine interaction, PH domain and leucine zipper containing 2
99	hsa-miR-137	ZBTB21	Zinc finger and BTB domain containing 21
99	hsa-miR-137	FGF9	Fibroblast growth factor 9
99	hsa-miR-137	FMNL2	Formin-like 2
98	hsa-miR-137	CCDC126	Coiled-coil domain containing 126
98	hsa-miR-137	SIPA1L2	Signal-induced proliferation-associated 1 like 2
98	hsa-miR-137	ACAP2	ArfGAP with coiled-coil, ankyrin repeat and PH domains 2
98	hsa-miR-137	DCDC2	Doublecortin domain containing 2
98	hsa-miR-137	SYT1	Synaptotagmin I
98	hsa-miR-137	TMEM33	Transmembrane protein 33
98	hsa-miR-137	LMTK2	Lemur tyrosine kinase 2
98	hsa-miR-137	KIAA0907	KIAA0907
98	hsa-miR-137	TDRD7	Tudor domain containing 7
98	hsa-miR-137	CEP128	Centrosomal protein 128kDa
98	hsa-miR-137	TCF12	Transcription factor 12
98	hsa-miR-137	PRR16	Proline rich 16
98	hsa-miR-137	NCOA3	Nuclear receptor coactivator 3
97	hsa-miR-137	UNC79	Unc-79 homolog (C. elegans)
97	hsa-miR-137	SLC1A5	Solute carrier family 1 (neutral amino acid transporter), member 5
97	hsa-miR-137	KDM4A	Lysine (K)-specific demethylase 4A
97	hsa-miR-137	ANKRD44	Ankyrin repeat domain 44
97	hsa-miR-137	PTGFRN	Prostaglandin F2 receptor inhibitor
97	hsa-miR-137	GABRA1	Gamma-aminobutyric acid (GABA) A receptor, alpha 1
97	hsa-miR-137	ANKRD12	Ankyrin repeat domain 12
97	hsa-miR-137	SIK1	Salt-inducible kinase 1
97	hsa-miR-137	C17orf103	Chromosome 17 open reading frame 103
96	hsa-miR-137	SWT1	SWT1 RNA endoribonuclease homolog (S. cerevisiae)
96	hsa-miR-137	CTTNBP2NL	CTTNBP2 N-terminal like
96	hsa-miR-137	HIC1	Hypermethylated in cancer 1
96	hsa-miR-137	EPHA5	EPH receptor A5
96	hsa-miR-137	ZMYM2	Zinc finger, MYM-type 2
96	hsa-miR-137	SNRK	SNF related kinase
96	hsa-miR-137	UGP2	UDP-glucose pyrophosphorylase 2
95	hsa-miR-137	NCK1	NCK adaptor protein 1
95	hsa-miR-137	GXYLT1	Glucoside xylosyltransferase 1
95	hsa-miR-137	HLF	Hepatic leukemia factor
95	hsa-miR-137	SLC12A2	Solute carrier family 12 (sodium/potassium/chloride transporter), member 2
95	hsa-miR-137	SGCG	Sarcoglycan, gamma (35kDa dystrophin-associated glycoprotein)
95	hsa-miR-137	PRADC1	Protease-associated domain containing 1
95	hsa-miR-137	KLF12	Kruppel-like factor 12
95	hsa-miR-137	ARHGAP42	Rho GTPase activating protein 42
94	hsa-miR-137	ZFP36L2	ZFP36 ring finger protein-like 2
94	hsa-miR-137	ARID4B	AT rich interactive domain 4B (RBP1-like)
94	hsa-miR-137	SLC43A2	Solute carrier family 43 (amino acid system L transporter), member 2
94	hsa-miR-137	FNDC5	Fibronectin type III domain containing 5
94	hsa-miR-137	RNF138	Ring finger protein 138, E3 ubiquitin protein ligase
94	hsa-miR-137	EPHA7	EPH receptor A7
94	hsa-miR-137	MITF	Microphthalmia-associated transcription factor
94	hsa-miR-137	ARHGAP5	Rho GTPase activating protein 5
94	hsa-miR-137	PTPN4	Protein tyrosine phosphatase, non-receptor type 4 (megakaryocyte)
94	hsa-miR-137	WBP1L	WW domain binding protein 1-like
94	hsa-miR-137	AHCYL2	Adenosylhomocysteinase-like 2
94	hsa-miR-137	PHTF2	Putative homeodomain transcription factor 2
94	hsa-miR-137	TMEM55A	Transmembrane protein 55A
94	hsa-miR-137	SLC6A9	Solute carrier family 6 (neurotransmitter transporter, glycine), member 9
94	hsa-miR-137	PTN	Pleiotrophin
94	hsa-miR-137	RRM2B	Ribonucleotide reductase M2 B (TP53 inducible)
94	hsa-miR-137	HERPUD2	HERPUD family member 2
93	hsa-miR-137	ABHD6	Abhydrolase domain containing 6
93	hsa-miR-137	MAPK10	Mitogen-activated protein kinase 10
93	hsa-miR-137	NFATC2	Nuclear factor of activated T-cells, cytoplasmic, calcineurin-dependent 2
93	hsa-miR-137	NEUROD4	Neuronal differentiation 4
93	hsa-miR-137	E2F6	E2F transcription factor 6
93	hsa-miR-137	NETO1	Neuropilin (NRP) and tolloid (TLL)-like 1
93	hsa-miR-137	LGR4	Leucine-rich repeat containing G protein-coupled receptor 4
93	hsa-miR-137	LINGO2	Leucine rich repeat and Ig domain containing 2
93	hsa-miR-137	FCHO2	FCH domain only 2
92	hsa-miR-137	SPRY3	Sprouty homolog 3 (Drosophila)
92	hsa-miR-137	GPCPD1	Glycerophosphocholine phosphodiesterase GDE1 homolog (S. cerevisiae)
92	hsa-miR-137	KDM5B	Lysine (K)-specific demethylase 5B
92	hsa-miR-137	MEGF9	Multiple EGF-like-domains 9
92	hsa-miR-137	GTF2A1	General transcription factor IIA, 1, 19/37kDa
92	hsa-miR-137	ZZEF1	Zinc finger, ZZ-type with EF-hand domain 1
92	hsa-miR-137	WIF1	WNT inhibitory factor 1
92	hsa-miR-137	ZMYND11	Zinc finger, MYND-type containing 11
91	hsa-miR-137	PNKD	Paroxysmal nonkinesigenic dyskinesia
91	hsa-miR-137	ZNF710	Zinc finger protein 710
91	hsa-miR-137	VASH2	Vasohibin 2
91	hsa-miR-137	SBSPON	Somatomedin B and thrombospondin, type 1 domain containing
91	hsa-miR-137	CABLES2	Cdk5 and Abl enzyme substrate 2
91	hsa-miR-137	GRIP1	Glutamate receptor interacting protein 1
91	hsa-miR-137	SNX25	Sorting nexin 25
91	hsa-miR-137	ACSL6	Acyl-CoA synthetase long-chain family member 6
90	hsa-miR-137	RGS7BP	Regulator of G-protein signaling 7 binding protein
90	hsa-miR-137	CYYR1	Cysteine/tyrosine-rich 1
90	hsa-miR-137	ANKRD13A	Ankyrin repeat domain 13A
90	hsa-miR-137	NEUROD1	Neuronal differentiation 1
90	hsa-miR-137	SLC16A6	Solute carrier family 16, member 6
90	hsa-miR-137	PLEKHA5	Pleckstrin homology domain containing, family A member 5
90	hsa-miR-137	EGR2	Early growth response 2
90	hsa-miR-137	GFPT1	Glutamine--fructose-6-phosphate transaminase 1
90	hsa-miR-137	BAZ1A	Bromodomain adjacent to zinc finger domain, 1A
89	hsa-miR-137	SPATA13	Spermatogenesis associated 13
89	hsa-miR-137	AHCYL1	Adenosylhomocysteinase-like 1
89	hsa-miR-137	ZNF217	Zinc finger protein 217
89	hsa-miR-137	MBTPS2	Membrane-bound transcription factor peptidase, site 2
89	hsa-miR-137	UBE3C	Ubiquitin protein ligase E3C
89	hsa-miR-137	MYO1D	Myosin ID
89	hsa-miR-137	SEZ6L2	Seizure related 6 homolog (mouse)-like 2
89	hsa-miR-137	STK38	Serine/threonine kinase 38
89	hsa-miR-137	ALDH1A2	Aldehyde dehydrogenase 1 family, member A2
89	hsa-miR-137	AIDA	Axin interactor, dorsalization associated
89	hsa-miR-137	TBCE	Tubulin folding cofactor E
89	hsa-miR-137	PALM2-AKAP2	PALM2-AKAP2 readthrough
89	hsa-miR-137	RCOR2	REST corepressor 2
88	hsa-miR-137	NECAB3	N-terminal EF-hand calcium binding protein 3
88	hsa-miR-137	ZNF326	Zinc finger protein 326
88	hsa-miR-137	GBP3	Guanylate binding protein 3
88	hsa-miR-137	RORA	RAR-related orphan receptor A
88	hsa-miR-137	EOGT	EGF domain-specific O-linked N-acetylglucosamine (GlcNAc) transferase
88	hsa-miR-137	PIAS2	Protein inhibitor of activated STAT, 2
88	hsa-miR-137	ZMYM5	Zinc finger, MYM-type 5
87	hsa-miR-137	PRDM1	PR domain containing 1, with ZNF domain
87	hsa-miR-137	RICTOR	RPTOR independent companion of MTOR, complex 2
87	hsa-miR-137	STK40	Serine/threonine kinase 40
87	hsa-miR-137	FAM117B	Family with sequence similarity 117, member B
87	hsa-miR-137	NOVA1	Neuro-oncological ventral antigen 1
87	hsa-miR-137	INPP5A	Inositol polyphosphate-5-phosphatase, 40kDa
86	hsa-miR-137	MPP1	Membrane protein, palmitoylated 1, 55kDa
86	hsa-miR-137	TMPO	Thymopoietin
86	hsa-miR-137	USP36	Ubiquitin specific peptidase 36
86	hsa-miR-137	COCH	Cochlin
86	hsa-miR-137	CHM	Choroideremia (Rab escort protein 1)
86	hsa-miR-137	CASP3	Caspase 3, apoptosis-related cysteine peptidase
86	hsa-miR-137	NCKAP5	NCK-associated protein 5
86	hsa-miR-137	ZC3H6	Zinc finger CCCH-type containing 6
86	hsa-miR-137	PTPN5	Protein tyrosine phosphatase, non-receptor type 5 (striatum-enriched)
86	hsa-miR-137	ZNF770	Zinc finger protein 770
86	hsa-miR-137	MYO1C	Myosin IC
85	hsa-miR-137	DMRT2	Doublesex and mab-3 related transcription factor 2
85	hsa-miR-137	TSNAX	Translin-associated factor X
85	hsa-miR-137	PAPD7	PAP associated domain containing 7
85	hsa-miR-137	C2CD2	C2 calcium-dependent domain containing 2
85	hsa-miR-137	EHBP1L1	EH domain binding protein 1-like 1
85	hsa-miR-137	ERG	V-ets avian erythroblastosis virus E26 oncogene homolog
85	hsa-miR-137	MAP3K1	Mitogen-activated protein kinase kinase kinase 1, E3 ubiquitin protein ligase
85	hsa-miR-137	RREB1	Ras responsive element binding protein 1
85	hsa-miR-137	SOX6	SRY (sex determining region Y)-box 6
85	hsa-miR-137	KCNMB2	Potassium large conductance calcium-activated channel, subfamily M, beta member 2
85	hsa-miR-137	FAM167A	Family with sequence similarity 167, member A
84	hsa-miR-137	TMSB15B	Thymosin beta 15B
84	hsa-miR-137	C21orf91	Chromosome 21 open reading frame 91
84	hsa-miR-137	MAPKAPK2	Mitogen-activated protein kinase-activated protein kinase 2
84	hsa-miR-137	CTSF	Cathepsin F
84	hsa-miR-137	EFCAB14	EF-hand calcium binding domain 14
84	hsa-miR-137	CSE1L	CSE1 chromosome segregation 1-like (yeast)
84	hsa-miR-137	RWDD4	RWD domain containing 4
84	hsa-miR-137	HNRNPDL	Heterogeneous nuclear ribonucleoprotein D-like
84	hsa-miR-137	RBPJ	Recombination signal binding protein for immunoglobulin kappa J region
84	hsa-miR-137	TBX18	T-box 18
84	hsa-miR-137	ATP1B1	ATPase, Na+/K+ transporting, beta 1 polypeptide
84	hsa-miR-137	SYNDIG1	Synapse differentiation inducing 1
84	hsa-miR-137	C18orf25	Chromosome 18 open reading frame 25
84	hsa-miR-137	GDPD1	Glycerophosphodiester phosphodiesterase domain containing 1
84	hsa-miR-137	ZNF516	Zinc finger protein 516
84	hsa-miR-137	UBE2G1	Ubiquitin-conjugating enzyme E2G 1
84	hsa-miR-137	FRY	Furry homolog (Drosophila)
83	hsa-miR-137	ZMAT4	Zinc finger, matrin-type 4
83	hsa-miR-137	PTPN2	Protein tyrosine phosphatase, non-receptor type 2
83	hsa-miR-137	E2F7	E2F transcription factor 7
83	hsa-miR-137	NF1	Neurofibromin 1
83	hsa-miR-137	UBE2K	Ubiquitin-conjugating enzyme E2K
83	hsa-miR-137	PDCD6	Programmed cell death 6
83	hsa-miR-137	STAC	SH3 and cysteine rich domain
83	hsa-miR-137	HLTF	Helicase-like transcription factor
83	hsa-miR-137	USP30	Ubiquitin specific peptidase 30
83	hsa-miR-137	DAAM1	Dishevelled associated activator of morphogenesis 1
83	hsa-miR-137	KIT	V-kit Hardy-Zuckerman 4 feline sarcoma viral oncogene homolog
83	hsa-miR-137	RNF150	Ring finger protein 150
82	hsa-miR-137	CLEC3A	C-type lectin domain family 3, member A
82	hsa-miR-137	ELOVL2	ELOVL fatty acid elongase 2
82	hsa-miR-137	URB2	URB2 ribosome biogenesis 2 homolog (S. cerevisiae)
82	hsa-miR-137	DUSP8	Dual specificity phosphatase 8
82	hsa-miR-137	TRMT6	TRNA methyltransferase 6 homolog (S. cerevisiae)
82	hsa-miR-137	PRKAA1	Protein kinase, AMP-activated, alpha 1 catalytic subunit
82	hsa-miR-137	RDX	Radixin
82	hsa-miR-137	TJP1	Tight junction protein 1
82	hsa-miR-137	ZBTB7A	Zinc finger and BTB domain containing 7A
82	hsa-miR-137	SLC46A3	Solute carrier family 46, member 3
81	hsa-miR-137	BAZ2A	Bromodomain adjacent to zinc finger domain, 2A
81	hsa-miR-137	CAPN2	Calpain 2, (m/II) large subunit
81	hsa-miR-137	SSR3	Signal sequence receptor, gamma (translocon-associated protein gamma)
81	hsa-miR-137	IFIT3	Interferon-induced protein with tetratricopeptide repeats 3
81	hsa-miR-137	TFAP2A	Transcription factor AP-2 alpha (activating enhancer binding protein 2 alpha)
81	hsa-miR-137	ZFYVE16	Zinc finger, FYVE domain containing 16
81	hsa-miR-137	ESRRG	Estrogen-related receptor gamma
81	hsa-miR-137	HMGCLL1	3-hydroxymethyl-3-methylglutaryl-CoA lyase-like 1
81	hsa-miR-137	FURIN	Furin (paired basic amino acid cleaving enzyme)
81	hsa-miR-137	SLC35A4	Solute carrier family 35, member A4
81	hsa-miR-137	ARHGEF18	Rho/Rac guanine nucleotide exchange factor (GEF) 18
81	hsa-miR-137	EDIL3	EGF-like repeats and discoidin I-like domains 3
81	hsa-miR-137	ATF7IP2	Activating transcription factor 7 interacting protein 2
81	hsa-miR-137	RAPGEF5	Rap guanine nucleotide exchange factor (GEF) 5
81	hsa-miR-137	ICK	Intestinal cell (MAK-like) kinase
80	hsa-miR-137	FXYD6	FXYD domain containing ion transport regulator 6
80	hsa-miR-137	LUZP2	Leucine zipper protein 2
80	hsa-miR-137	ZNF343	Zinc finger protein 343
80	hsa-miR-137	RSBN1	Round spermatid basic protein 1
80	hsa-miR-137	NBEA	Neurobeachin
80	hsa-miR-137	CHD9	Chromodomain helicase DNA binding protein 9
80	hsa-miR-137	PPARGC1A	Peroxisome proliferator-activated receptor gamma, coactivator 1 alpha
80	hsa-miR-137	SRC	V-src avian sarcoma (Schmidt-Ruppin A-2) viral oncogene homolog
93	hsa-miR-572	SEPT8	Septin 8
85	hsa-miR-572	TAOK2	TAO kinase 2
100	hsa-miR-1179	ANO3	Anoctamin 3
100	hsa-miR-1179	CAMTA1	Calmodulin binding transcription activator 1
99	hsa-miR-1179	CDK6	Cyclin-dependent kinase 6
99	hsa-miR-1179	CAB39	Calcium binding protein 39
99	hsa-miR-1179	ZNF22	Zinc finger protein 22
99	hsa-miR-1179	SECISBP2L	SECIS binding protein 2-like
98	hsa-miR-1179	NR3C1	Nuclear receptor subfamily 3, group C, member 1 (glucocorticoid receptor)
98	hsa-miR-1179	PRKCB	Protein kinase C, beta
98	hsa-miR-1179	CANX	Calnexin
97	hsa-miR-1179	SMYD2	SET and MYND domain containing 2
97	hsa-miR-1179	RHOT1	Ras homolog family member T1
97	hsa-miR-1179	GRIA3	Glutamate receptor, ionotropic, AMPA 3
97	hsa-miR-1179	ZNF608	Zinc finger protein 608
96	hsa-miR-1179	RAB8B	RAB8B, member RAS oncogene family
96	hsa-miR-1179	RRAGB	Ras-related GTP binding B
96	hsa-miR-1179	MPC1	Mitochondrial pyruvate carrier 1
95	hsa-miR-1179	SLC16A14	Solute carrier family 16, member 14
95	hsa-miR-1179	CDC42SE2	CDC42 small effector 2
94	hsa-miR-1179	RBBP7	Retinoblastoma binding protein 7
94	hsa-miR-1179	PPP1R12A	Protein phosphatase 1, regulatory subunit 12A
94	hsa-miR-1179	METAP2	Methionyl aminopeptidase 2
93	hsa-miR-1179	PICALM	Phosphatidylinositol binding clathrin assembly protein
93	hsa-miR-1179	RPAP1	RNA polymerase II associated protein 1
93	hsa-miR-1179	SPOCK1	Sparc/osteonectin, cwcv and kazal-like domains proteoglycan (testican) 1
92	hsa-miR-1179	ATXN2	Ataxin 2
92	hsa-miR-1179	LUC7L3	LUC7-like 3 (S. cerevisiae)
92	hsa-miR-1179	HMGB1	High mobility group box 1
92	hsa-miR-1179	TMF1	TATA element modulatory factor 1
92	hsa-miR-1179	AKAP9	A kinase (PRKA) anchor protein 9
92	hsa-miR-1179	AP3B1	Adaptor-related protein complex 3, beta 1 subunit
91	hsa-miR-1179	PRPF38B	Pre-mRNA processing factor 38B
91	hsa-miR-1179	SCN9A	Sodium channel, voltage-gated, type IX, alpha subunit
90	hsa-miR-1179	AMD1	Adenosylmethionine decarboxylase 1
90	hsa-miR-1179	CHGB	Chromogranin B (secretogranin 1)
90	hsa-miR-1179	RBPMS	RNA binding protein with multiple splicing
90	hsa-miR-1179	TEK	TEK tyrosine kinase, endothelial
90	hsa-miR-1179	NBR1	Neighbor of BRCA1 gene 1
90	hsa-miR-1179	CCNE1	Cyclin E1
90	hsa-miR-1179	EYA4	Eyes absent homolog 4 (Drosophila)
90	hsa-miR-1179	RICTOR	RPTOR independent companion of MTOR, complex 2
89	hsa-miR-1179	NCOA7	Nuclear receptor coactivator 7
89	hsa-miR-1179	APPL1	Adaptor protein, phosphotyrosine interaction, PH domain and leucine zipper containing 1
89	hsa-miR-1179	TYRP1	Tyrosinase-related protein 1
89	hsa-miR-1179	C11orf87	Chromosome 11 open reading frame 87
89	hsa-miR-1179	SLC15A1	Solute carrier family 15 (oligopeptide transporter), member 1
89	hsa-miR-1179	CDK19	Cyclin-dependent kinase 19
88	hsa-miR-1179	TET1	Tet methylcytosine dioxygenase 1
88	hsa-miR-1179	ANKRD44	Ankyrin repeat domain 44
88	hsa-miR-1179	NUAK2	NUAK family, SNF1-like kinase, 2
88	hsa-miR-1179	TRPC6	Transient receptor potential cation channel, subfamily C, member 6
88	hsa-miR-1179	YIPF5	Yip1 domain family, member 5
88	hsa-miR-1179	PCDH19	Protocadherin 19
87	hsa-miR-1179	TMEM245	Transmembrane protein 245
87	hsa-miR-1179	FAM124B	Family with sequence similarity 124B
87	hsa-miR-1179	B4GALT6	UDP-Gal:betaGlcNAc beta 1,4- galactosyltransferase, polypeptide 6
87	hsa-miR-1179	SCAI	Suppressor of cancer cell invasion
87	hsa-miR-1179	SGCD	Sarcoglycan, delta (35kDa dystrophin-associated glycoprotein)
87	hsa-miR-1179	VSIG1	V-set and immunoglobulin domain containing 1
86	hsa-miR-1179	FNDC1	Fibronectin type III domain containing 1
86	hsa-miR-1179	KERA	Keratocan
86	hsa-miR-1179	KCNJ16	Potassium inwardly-rectifying channel, subfamily J, member 16
86	hsa-miR-1179	NEK7	NIMA-related kinase 7
86	hsa-miR-1179	EXPH5	Exophilin 5
86	hsa-miR-1179	SLC12A5	Solute carrier family 12 (potassium/chloride transporter), member 5
85	hsa-miR-1179	DENND1B	DENN/MADD domain containing 1B
85	hsa-miR-1179	C15orf43	Chromosome 15 open reading frame 43
85	hsa-miR-1179	KPNA4	Karyopherin alpha 4 (importin alpha 3)
85	hsa-miR-1179	TBKBP1	TBK1 binding protein 1
85	hsa-miR-1179	MIER3	Mesoderm induction early response 1, family member 3
84	hsa-miR-1179	ALDOA	Aldolase A, fructose-bisphosphate
84	hsa-miR-1179	ATP10D	ATPase, class V, type 10D
83	hsa-miR-1179	CYP4F11	Cytochrome P450, family 4, subfamily F, polypeptide 11
83	hsa-miR-1179	CACUL1	CDK2-associated, cullin domain 1
82	hsa-miR-1179	GOLGA6A	Golgin A6 family, member A
81	hsa-miR-1179	PHOX2B	Paired-like homeobox 2b
81	hsa-miR-1179	MEF2C	Myocyte enhancer factor 2C
80	hsa-miR-1179	AMER1	APC membrane recruitment protein 1
80	hsa-miR-1179	ANKIB1	Ankyrin repeat and IBR domain containing 1
80	hsa-miR-1179	DCAF10	DDB1 and CUL4 associated factor 10
80	hsa-miR-1179	GFM1	G elongation factor, mitochondrial 1
80	hsa-miR-1179	RABGEF1	RAB guanine nucleotide exchange factor (GEF) 1
80	hsa-miR-1179	UBE2Q1	Ubiquitin-conjugating enzyme E2Q family member 1
80	hsa-miR-1179	TGFBR2	Transforming growth factor, beta receptor II (70/80kDa)
80	hsa-miR-1179	ADCYAP1	Adenylate cyclase activating polypeptide 1 (pituitary)
99	hsa-miR-3150b	CSGALNACT1	Chondroitin sulfate N-acetylgalactosaminyltransferase 1
99	hsa-miR-3150b	SNAP25	Synaptosomal-associated protein, 25kDa
98	hsa-miR-3150b	PSMD11	Proteasome (prosome, macropain) 26S subunit, non-ATPase, 11
98	hsa-miR-3150b	NAV2	Neuron navigator 2
97	hsa-miR-3150b	UHMK1	U2AF homology motif (UHM) kinase 1
97	hsa-miR-3150b	ZDHHC9	Zinc finger, DHHC-type containing 9
97	hsa-miR-3150b	ATP2B1	ATPase, Ca++ transporting, plasma membrane 1
97	hsa-miR-3150b	IGF1R	Insulin-like growth factor 1 receptor
97	hsa-miR-3150b	RSPO4	R-spondin 4
97	hsa-miR-3150b	POU2F2	POU class 2 homeobox 2
96	hsa-miR-3150b	PBX2	Pre-B-cell leukemia homeobox 2
96	hsa-miR-3150b	ABLIM3	Actin binding LIM protein family, member 3
96	hsa-miR-3150b	TULP4	Tubby like protein 4
96	hsa-miR-3150b	DOCK8	Dedicator of cytokinesis 8
95	hsa-miR-3150b	KIAA1549L	KIAA1549-like
95	hsa-miR-3150b	RAB5B	RAB5B, member RAS oncogene family
95	hsa-miR-3150b	FOXJ2	Forkhead box J2
95	hsa-miR-3150b	LUZP1	Leucine zipper protein 1
95	hsa-miR-3150b	BLMH	Bleomycin hydrolase
95	hsa-miR-3150b	AGPAT1	1-acylglycerol-3-phosphate O-acyltransferase 1
95	hsa-miR-3150b	ARID1A	AT rich interactive domain 1A (SWI-like)
94	hsa-miR-3150b	CDK17	Cyclin-dependent kinase 17
94	hsa-miR-3150b	USB1	U6 snRNA biogenesis 1
94	hsa-miR-3150b	BRD4	Bromodomain containing 4
94	hsa-miR-3150b	IKZF4	IKAROS family zinc finger 4 (Eos)
93	hsa-miR-3150b	BMPR2	Bone morphogenetic protein receptor, type II (serine/threonine kinase)
93	hsa-miR-3150b	KCNJ10	Potassium inwardly-rectifying channel, subfamily J, member 10
93	hsa-miR-3150b	PSD2	Pleckstrin and Sec7 domain containing 2
92	hsa-miR-3150b	MAN1A1	Mannosidase, alpha, class 1A, member 1
92	hsa-miR-3150b	RIC3	RIC3 acetylcholine receptor chaperone
92	hsa-miR-3150b	ZBTB39	Zinc finger and BTB domain containing 39
92	hsa-miR-3150b	LRRC20	Leucine rich repeat containing 20
92	hsa-miR-3150b	SLC16A2	Solute carrier family 16, member 2 (thyroid hormone transporter)
92	hsa-miR-3150b	SLC25A17	Solute carrier family 25 (mitochondrial carrier; peroxisomal membrane protein, 34kDa), member 17
91	hsa-miR-3150b	MARK2	MAP/microtubule affinity-regulating kinase 2
91	hsa-miR-3150b	SLC1A2	Solute carrier family 1 (glial high affinity glutamate transporter), member 2
91	hsa-miR-3150b	PRKCA	Protein kinase C, alpha
89	hsa-miR-3150b	NFIC	Nuclear factor I/C (CCAAT-binding transcription factor)
88	hsa-miR-3150b	EIF5A2	Eukaryotic translation initiation factor 5A2
88	hsa-miR-3150b	DLG1	Discs, large homolog 1 (Drosophila)
88	hsa-miR-3150b	EXOG	Endo/exonuclease (5'-3'), endonuclease G-like
87	hsa-miR-3150b	CASKIN1	CASK interacting protein 1
87	hsa-miR-3150b	TRIM8	Tripartite motif containing 8
87	hsa-miR-3150b	TMED10	Transmembrane emp24-like trafficking protein 10 (yeast)
87	hsa-miR-3150b	RORA	RAR-related orphan receptor A
87	hsa-miR-3150b	PHC3	Polyhomeotic homolog 3 (Drosophila)
87	hsa-miR-3150b	DLG2	Discs, large homolog 2 (Drosophila)
87	hsa-miR-3150b	RFX5	Regulatory factor X, 5 (influences HLA class II expression)
86	hsa-miR-3150b	HLA-DQA1	Major histocompatibility complex, class II, DQ alpha 1
86	hsa-miR-3150b	FAM53B	Family with sequence similarity 53, member B
86	hsa-miR-3150b	TRIM66	Tripartite motif containing 66
86	hsa-miR-3150b	KDELC2	KDEL (Lys-Asp-Glu-Leu) containing 2
86	hsa-miR-3150b	EMP1	Epithelial membrane protein 1
86	hsa-miR-3150b	XPO7	Exportin 7
85	hsa-miR-3150b	DKK2	Dickkopf WNT signaling pathway inhibitor 2
85	hsa-miR-3150b	ZBTB44	Zinc finger and BTB domain containing 44
85	hsa-miR-3150b	ANKS1A	Ankyrin repeat and sterile alpha motif domain containing 1A
85	hsa-miR-3150b	TANC2	Tetratricopeptide repeat, ankyrin repeat and coiled-coil containing 2
85	hsa-miR-3150b	ZNF646	Zinc finger protein 646
85	hsa-miR-3150b	FLVCR2	Feline leukemia virus subgroup C cellular receptor family, member 2
84	hsa-miR-3150b	TRIM33	Tripartite motif containing 33
84	hsa-miR-3150b	TNS1	Tensin 1
84	hsa-miR-3150b	SIX3	SIX homeobox 3
84	hsa-miR-3150b	KIAA1024	KIAA1024
84	hsa-miR-3150b	ASB16	Ankyrin repeat and SOCS box containing 16
84	hsa-miR-3150b	PGR	Progesterone receptor
84	hsa-miR-3150b	DICER1	Dicer 1, ribonuclease type III
84	hsa-miR-3150b	COQ10A	Coenzyme Q10 homolog A (S. cerevisiae)
84	hsa-miR-3150b	VOPP1	Vesicular, overexpressed in cancer, prosurvival protein 1
84	hsa-miR-3150b	DAB2	Dab, mitogen-responsive phosphoprotein, homolog 2 (Drosophila)
84	hsa-miR-3150b	OSBPL6	Oxysterol binding protein-like 6
84	hsa-miR-3150b	TTC9	Tetratricopeptide repeat domain 9
83	hsa-miR-3150b	CNOT6L	CCR4-NOT transcription complex, subunit 6-like
83	hsa-miR-3150b	SALL2	Spalt-like transcription factor 2
83	hsa-miR-3150b	TSC22D3	TSC22 domain family, member 3
83	hsa-miR-3150b	CTNND1	Catenin (cadherin-associated protein), delta 1
83	hsa-miR-3150b	SLC35F1	Solute carrier family 35, member F1
83	hsa-miR-3150b	C6orf25	Chromosome 6 open reading frame 25
82	hsa-miR-3150b	KIRREL	Kin of IRRE like (Drosophila)
82	hsa-miR-3150b	ARHGEF12	Rho guanine nucleotide exchange factor (GEF) 12
82	hsa-miR-3150b	PDGFA	Platelet-derived growth factor alpha polypeptide
81	hsa-miR-3150b	SOCS3	Suppressor of cytokine signaling 3
81	hsa-miR-3150b	C15orf41	Chromosome 15 open reading frame 41
81	hsa-miR-3150b	GTPBP1	GTP binding protein 1
81	hsa-miR-3150b	MS4A13	Membrane-spanning 4-domains, subfamily A, member 13
81	hsa-miR-3150b	SIGLEC7	Sialic acid binding Ig-like lectin 7
81	hsa-miR-3150b	PARVB	Parvin, beta
81	hsa-miR-3150b	JPH4	Junctophilin 4
80	hsa-miR-3150b	KCND1	Potassium voltage-gated channel, Shal-related subfamily, member 1
80	hsa-miR-3150b	SIX2	SIX homeobox 2
80	hsa-miR-3150b	SPOCK2	Sparc/osteonectin, cwcv and kazal-like domains proteoglycan (testican) 2
80	hsa-miR-3150b	CNTNAP2	Contactin associated protein-like 2
80	hsa-miR-3150b	NMNAT2	Nicotinamide nucleotide adenylyltransferase 2
80	hsa-miR-3150b	RNF44	Ring finger protein 44
80	hsa-miR-3150b	GALNT16	Polypeptide N-acetylgalactosaminyltransferase 16
80	hsa-miR-3150b	TCTN3	Tectonic family member 3
